# Supplementary material for: Activated Immune and Complement C3 Are Potential Contributors in MASH via Stimulating Neutrophil Extracellular Traps
Source: Cells. 2025 May 19;14(10):740. doi: 10.3390/cells14100740 (PMC12110206; doi:10.3390/cells14100740)
Supplement: Supplementary file 1 [file cells-14-00740-s001.zip]

Archive with 1 entries (1 files):
- cells-3592536-supplementary.pdf
